# Supplementary material for: A Six-Gene Signature Predicts Survival of Patients with Localized Pancreatic Ductal Adenocarcinoma
Source: PLoS Med. 2010 Jul 13;7(7):e1000307. doi: 10.1371/journal.pmed.1000307 (PMC2903589; doi:10.1371/journal.pmed.1000307)
Supplement: Table S1 — SAM of metastatic compared to localized primary tumors. (1.75 MB XLS) [file pmed.1000307.s001.xls]

## Sheet: Table 1
Table 1
Demographics		NEB	UNC1
(Derivation Set)		N=15	N=15
Median follow-up (mos)		NA	6 (1-35)
T stage	1	NA
	2	NA	2 (13%)
	3	NA	12 (80%)
	4	NA	1 (7%)
N stage	0	NA	7 (47%)
	1	NA	8 (53%)
M stage	0	0	15 (100%)
	1	15	0
Grade	1	NA	2 (14%)
	2	NA	8 (57%)
	3	NA	4 (29%)
Margin	negative	NA	12 (80%)
	positive	NA	3 (20%)
Neoadjuvant therapy	no	NA	14 (93%)
	yes	NA	1 (7%)
Adjuvant therapy	no	NA	11 (73%)
	yes	NA	4 (27%)
Chemotherapy	no	3 (20%)	NA
	yes	12 (80%)	NA
Median survival (mos)		NA	9 (1-35)

## Sheet: Supplemental Table 1
	Table S1: SAM UNC1 vs NEB primary tumors	Current settings
	Input parameters
	Data type?			Two class unpaired
	Arrays centered?			FALSE
	Delta			0.477882
	Minimum fold change			0
	Test statistic			standard
	Are data are log scale?			TRUE
	Number of permutations			100
	Input percentile for exchangeability factor s0			Automatic choice
	Number of neighbors for KNN			10
	Seed for Random number generator			1234567
	Computed values
	Estimate of pi0 (proportion of null genes)			0.852844
	Exchangibility factor s0			0.0419613
	s0 percentile			0
	False Discovery Rate (%)			4.73802
	List of Significant Genes for Delta = 0.478
	Positive genes (9)
Row	Gene ID	Gene Name	Score(d)	Numerator(r)	Denominator(s+s0)	Fold Change	q-value(%)
30012	AGI_HUM1_OLIGO_A_32_P164916	Hs.536475 ^ AL833005 ^ LOC728965 ^ hypothetical protein LOC728965	5.17726	1.92491	0.371801	4.11739	0
12398	AGI_HUM1_OLIGO_A_23_P429998	Hs.75678 ^ NM_006732 ^ FOSB ^ FBJ murine osteosarcoma viral oncogene homolog B	4.34208	1.81655	0.418359	2.81333	0
30013	AGI_HUM1_OLIGO_A_32_P164917	Hs.536475 ^ AL833005 ^ LOC728965 ^ hypothetical protein LOC728965	4.27225	1.91058	0.447207	3.20691	0
29162	AGI_HUM1_OLIGO_A_32_P134634	^ THC2271582 ^ ^	3.87486	1.3384	0.345405	2.63604	0
2895	AGI_HUM1_OLIGO_A_23_P139864	Hs.240053 ^ NM_031289 ^ GSG1 ^ germ cell associated 1	3.7557	2.06214	0.54907	3.76598	0
20062	AGI_HUM1_OLIGO_A_24_P252739	^ NM_001008490 ^ ^	3.72849	0.986998	0.264718	2.10657	0
6393	AGI_HUM1_OLIGO_A_23_P212089	Hs.319171 ^ NM_031419 ^ NFKBIZ ^ nuclear factor of kappa light polypeptide gene enhancer in B-cells inhibitor, zeta	3.38082	0.798691	0.236242	1.74823	4.73802
12418	AGI_HUM1_OLIGO_A_23_P430728	Hs.36992 ^ NM_000704 ^ ATP4A ^ ATPase, H+/K+ exchanging, alpha polypeptide	3.36656	1.62206	0.481816	4.72412	4.73802
1374	AGI_HUM1_OLIGO_A_23_P119322	Hs.269347 ^ NM_052884 ^ SIGLEC11 ^ sialic acid binding Ig-like lectin 11	3.3586	1.37421	0.409162	1.65136	4.73802
Estimated Miss rates for Delta=0.477882133135567
	Quantiles	Cutpoints	Miss Rate(%)
	0 -> 0.05	-3.5 -> -1.445	24.52
	0.05 -> 0.1	-1.445 -> -1.122	19.48
	0.1 -> 0.15	-1.122 -> -0.898	13.27
	0.15 -> 0.2	-0.898 -> -0.714	7.76
	0.2 -> 0.25	-0.714 -> -0.558	6.99
	0.25 -> 0.75	-0.558 -> 0.792	2.46
	0.75 -> 0.8	0.792 -> 0.965	18.13
	0.8 -> 0.85	0.965 -> 1.154	30
	0.85 -> 0.9	1.154 -> 1.379	40.39
	0.9 -> 0.95	1.379 -> 1.712	47.67
	0.95 -> 1	1.712 -> 3.302	61.15
