# Supplementary material for: A Six-Gene Signature Predicts Survival of Patients with Localized Pancreatic Ductal Adenocarcinoma
Source: PLoS Med. 2010 Jul 13;7(7):e1000307. doi: 10.1371/journal.pmed.1000307 (PMC2903589; doi:10.1371/journal.pmed.1000307)
Supplement: Table S2 — Comparison of individual genes in the six-gene signature between the high- and low-risk groups. (0.03 MB XLS) [file pmed.1000307.s002.xls]

## Sheet: Supplemental Table 2
Table S2
Comparison of individual genes in high- and low-risk groups
Johns Hopkins Medical Institutions
	Group 1 (High Risk)		Group 2 (Low Risk)		2 Sided T-Test
	Average	Stdev	Average	Stdev	Type 2
SIGLEC11	0.0604444	0.848851	-0.316312	0.699992	0.209839
KLF6	0.350167	0.80629	0.147063	0.69854	0.25715
FosB	-0.5505	0.901318	0.448688	0.952734	0.00325193
ATP4A	-0.181778	0.952928	-0.198438	0.816364	0.936018
NFKBIZ	0.566778	0.776693	-0.182563	0.775325	0.000955226
GSG1	-0.245056	0.835009	0.101875	1.31959	0.191197
Northwestern Memorial Hospital/NorthShore University Health System
	Group 1 (High Risk)		Group 2 (Low Risk)		2 Sided T-Test
	Average	Stdev	Average	Stdev	Type 2
SIGLEC11	0.114488	0.574223	-0.211593	0.766	0.0491692
KLF6	0.530439	0.639922	-0.24737	0.588045	3.55774e-06
FosB	-0.959268	0.824057	0.931037	0.77503	6.32517e-14
ATP4A	0.0885366	0.796029	0.123444	0.82172	0.861856
NFKBIZ	0.198488	0.968186	-0.722741	0.816469	0.000124559
GSG1	0.0270244	0.9123	0.125889	0.849944	0.654848
